# Supplementary material for: Serial T2-Weighted Thoracic and Abdominal Lymphatic Imaging in Fontan Patients—New Insights into Dynamics of Lymphatic Abnormalities after Total Cavopulmonary Connection
Source: J Cardiovasc Dev Dis. 2022 Apr 29;9(5):138. doi: 10.3390/jcdd9050138 (PMC9144783; doi:10.3390/jcdd9050138)
Supplement: Supplementary file 1 [file jcdd-09-00138-s001.zip]

Archive with 1 entries (1 files):
- jcdd-1670937-supplementary.pdf
